# Supplementary material for: Peripheral blood lipid and liver and kidney function test results in long-term night shift nurses: a cross-sectional study in South China
Source: Front Endocrinol (Lausanne). 2023 Oct 11;14:1237467. doi: 10.3389/fendo.2023.1237467 (PMC10613520; doi:10.3389/fendo.2023.1237467)
Supplement: Supplementary file 1 [file DataSheet_1.zip]

Archive with 8 entries (7 files):
- Supplementary/Table S1.docx
- Supplementary/Table S4.docx
- Supplementary/Table S3.docx
- Supplementary/
- Supplementary/Figue s1.tif
- Supplementary/Figue s2.tif
- Supplementary/Figue s3.tif
- Supplementary/Table S2.docx
